# Supplementary material for: Threatened and Endangered Subspecies with Vulnerable Ecological Traits Also Have High Susceptibility to Sea Level Rise and Habitat Fragmentation
Source: PLoS One. 2013 Aug 5;8(8):e70647. doi: 10.1371/journal.pone.0070647 (PMC3734267; doi:10.1371/journal.pone.0070647)
Supplement: Dataset S1 — Ecological trait data for threatened and endangered subspecies and their closely related non-listed subspecies. Subspecies common name, taxon status (endangered vs. non-endangered), subspecies. (XLSX) [file pone.0070647.s002.xlsx]

## Sheet: Appendix B
Dataset S1. Ecological trait data for threatened and endangered subspecies and their closely related non-listed subspecies. Subspecies common name, taxon status (endangered vs. non-endangered), subspecies scientific name, taxon-pair, unit of measurement, data transformations, and data source are all provided for each trait value. Cell comments provide futher information where needed.
common name	taxon_status	subspecies	taxon_pair	trait	value	units	proportion_transformed	logit_transformed	source
florida_panther	endangered	coryi	1	litterclutch	2	litter size	0.634921	0.227636	Maehr, D.S., Land, E.D., Roof, J.C., 1991. Florida panthers: social ecology of Florida panthers. National Geographic Research and Exploration 7, 414–431.
florida_panther	endangered	coryi	1	litterclutch	2	litter size	0.634921	0.227636	Land, E.D., 1994. Response of the wild Florida panther population to removals for captive breeding. Final report, study number 7571. Florida Game and Fresh Water Fish Commission, Bureau of Wildlife Research, Division of Wildlife, Tallahassee, Florida, USA
florida_panther	endangered	coryi	1	litterclutch	2.669	litter size	0.847302	0.687985	Florida Fish and Wildlife Conservation Commission, 2009. Annual report on the research and management of Florida panthers: 2008–2009. Fish and Wildlife Research Institute, Division of Habitat and Species Conservation, Naples, Florida, USA
panther	non-endangered	couguar	1	litterclutch	2.2	litter size	0.698413	0.344261	Ross, P.I., Jalkotzy, M.G., 1992. Characteristics of a hunted population of cougars in southwestern Alberta. The Journal of Wildlife Management 56, 417–426.
panther	non-endangered	couguar	1	litterclutch	3.1	litter size	0.984127	1.37702	Spreadbury, B.R., Musil, R.R.K., Musil, J., Kaisner, C., Kovak, J., 1996. Cougar population characteristics in southern British Columbia. The Journal of Wildlife Management 60, 962–969.
panther	non-endangered	couguar	1	litterclutch	2.56	litter size	0.812698	0.59378	Hornocker, M.G., 1970. An analysis of mountain lion predation upon mule deer and elk in the Idaho Primitive Area. Wildlife Monographs 21, 3–39.
panther	non-endangered	couguar	1	litterclutch	2.4	litter size	0.761905	0.474114	Laundré, J.W., Hernández, L., 2007. Do female pumas (Puma concolor) exhibit a birth pulse? Journal of Mammalogy 88, 1300–1304.
panther	non-endangered	couguar	1	litterclutch	3.02	litter size	0.95873	1.16221	Logan, K.A., Sweanor, L.L., Ruth, T.K., Hornocker, M.G., 1996. Cougars of the San Andres Mountains, New Mexico. A final report, Federal Aid in Wildlife Restoration, project W–128–R, for New Mexico Department of Game and Fish, Hornocker Wildlife Institute, University of Idaho, Moscow, Idaho, USA, 280 pp.
panther	non-endangered	couguar	1	litterclutch	2.8	litter size	0.888889	0.822822	Toweill, D.E., Maser, C., Johnson, M.L., Bryant, L.D., 1984. Size and reproductive characteristics of western Oregon cougars, in: Roberson, J., Lindzey, F. (Eds.), Proceedings of the second mountain lion workshop. Zion National Park, Utah, USA, pp. 176–184.
panther	non-endangered	couguar	1	litterclutch	2.4	litter size	0.761905	0.474114	Lindzey, F.G., Van Sickle, W.D., Ackerman, B.B., Barnhurst, D., Hemker, T.P., Laing, S.P., 1994. Cougar population dynamics in southern Utah. The Journal of Wildlife Management 58, 619–624.
panther	non-endangered	couguar	1	litterclutch	3.15	litter size	1	1.58734	Robinette, W.L., Gashwiler, J.S., Morris, O.W., 1961. Notes on cougar productivity and life history. Journal of Mammalogy 42, 204–217.
panther	non-endangered	couguar	1	litterclutch	2.58	litter size	0.819048	0.610143	Eaton, R.L., Velander, K.A., 1977. Reproduction in the puma: biology, behavior, and ontogeny, in: Eaton, R.L. (Ed.), The World's Cats, Volume 3: Contributions to Breeding Biology, Behavior, and Husbandry. Carnivore Research Institute, University of Washington, Seattle, Washington, USA, pp. 45–70.
panther	non-endangered	couguar	1	litterclutch	2.7	litter size	0.857143	0.717372	Eaton, R.L., Velander, K.A., 1977. Reproduction in the puma: biology, behavior, and ontogeny, in: Eaton, R.L. (Ed.), The World's Cats, Volume 3: Contributions to Breeding Biology, Behavior, and Husbandry. Carnivore Research Institute, University of Washington, Seattle, Washington, USA, pp. 45–70.
panther	non-endangered	couguar	1	litterclutch	2.9	litter size	0.920635	0.951482	Logan, K.A., Irwin, L.L., Skinner, R., 1986. Characteristics of a hunted mountain lion population in Wyoming. The Journal of Wildlife Management 50, 648–654.
panther	non-endangered	couguar	1	litterclutch	2.53	litter size	0.803175	0.569901	Lambert, C.M.S., Wielgus, R.B., Robinson, H.S., Katnick, D.D., Cruickshank, H.S., Clarke, R., Almack, J., 2003. Cougar population dynamics and viability in the Pacific Northwest. The Journal of Wildlife Management 70, 246–254.
key_deer	endangered	clavium	2	litterclutch	1.17	fetuses per pregnant doe	0.598465	0.164362	Folk, M.J., Klimstra, W.D., 1991. Reproductive performance of female Key deer. The Journal of Fish and Wildlife Management 55, 386–390.
white_tailed_deer	non-endangered	virginianus	2	litterclutch	1.2725	fetuses per pregnant doe	0.650895	0.256086	Richter, A.R., Labiskey, R.F., 1985. Reproductive dynamics among disjunct white-tailed deer herds in Florida. The Journal of Wildlife Management 49, 964–971.
white_tailed_deer	non-endangered	virginianus	2	litterclutch	1.845	embryos per gravid doe	0.943734	1.06879	Roseberry, J.L., Klimstra, W.D., 1970. Productivity of white-tailed deer on Crab Orchard National Wildlife Refuge. The Journal of Wildlife Management 34, 23–28.
white_tailed_deer	non-endangered	virginianus	2	litterclutch	1.64	fetuses per pregnant doe	0.838875	0.663825	Ransom, A.B., 1967. Reproductive biology of white-tailed deer in Manitoba. The Journal of Wildlife Management 31, 114–123.
white_tailed_deer	non-endangered	virginianus	2	litterclutch	1.565	fetuses per pregnant doe	0.800512	0.563357	DelGiudice, G.D., Lenarz, M.S., Carstensen Powell, M., 2007. Age-specific fertility and fecundity in northern free-ranging white-tailed deer: evidence for reproductive senescence. Journal of Mammalogy 88, 427–435.
white_tailed_deer	non-endangered	virginianus	2	litterclutch	1.61	fetuses per pregnant doe	0.823529	0.621922	Jones, P.D., Strickland, B.K., Demarais, S., Blaylock, A.C., 2010. Reproductive characteristics of white-tailed deer in Mississippi. Southeastern Naturalist 9, 803–812.
white_tailed_deer	non-endangered	virginianus	2	litterclutch	1.6717	fetuses per pregnant doe	0.85509	0.71113	Porter, W.F., Underwood, H.B., Woodard, J.L., 2004. Movement behavior, dispersal, and the potential for localized management of deer in a suburban environment. The Journal of Wildlife Management 68, 247–256.
white_tailed_deer	non-endangered	virginianus	2	litterclutch	1.955	fetuses per breeder	1	1.58734	Nixon, C.M., 1971. Productivity of white-tailed deer in Ohio. The Ohio Journal of Science 71, 217–225.
white_tailed_deer	non-endangered	virginianus	2	litterclutch	1.7498	fetuses per pregnant doe	0.895038	0.845577	Dapson, R.W., Ramsey, P.R., Smith, M.H., Urbston, D.F., 1979. Demographic differences in contiguous populations of white-tailed deer. The Journal of Wildlife Management 43, 889–898.
white_tailed_deer	non-endangered	virginianus	2	litterclutch	1.79	fetuses per pregnant doe	0.915601	0.929002	Ruthven, D.C., III, Hellgren, E.C., Beasom, S.L., 1994. Effects of root plowing on white-tailed deer condition, population status, and diet. The Journal of Fish and Wildlife Management 58, 59–70.
southeastern_beach_mouse	endangered	niveiventris	3	litterclutch	4.05	litter size	0.736364	0.4198	Brewer, B.A., Lacy, R.C., Foster, M.L., Alaks, G., 1990. Inbreeding depression in insular and central populations of Peromyscus mice. Journal of Heredity 81, 257–266.
anastasia_island_beach_mouse	endangered	phasma	3	litterclutch	3.94	litter size	0.716364	0.379317	Brewer, B.A., Lacy, R.C., Foster, M.L., Alaks, G., 1990. Inbreeding depression in insular and central populations of Peromyscus mice. Journal of Heredity 81, 257–266.
anastasia_island_beach_mouse	endangered	phasma	3	litterclutch	5.5	litter size	1	1.58734	Ivey, R.D., 1949. Life history notes on three mice from the Florida east coast. Journal of Mammalogy 30, 157–162.
anastasia_island_beach_mouse	endangered	phasma	3	litterclutch	2.62	litter size	0.476364	-0.0390165	Dapson, R.W., 1979. Phenological influences on cohort-specific reproductive strategies in mice (Peromyscus polionotus). Ecology 60, 1125–1131.
oldfield_mouse	non-endangered	rhoadsi	3	litterclutch	5.375	litter size	0.977273	1.30902	Koeninger Ryan, K., Altmann, J., 2001. Selection for male choice based primarily on mate compatibility in the oldfield mouse, Peromyscus polionotus rhoadsi. Behavioral Ecology and Sociobiology 50, 436–440.
oldfield_mouse	non-endangered	rhoadsi	3	litterclutch	5.025	litter size	0.913636	0.920472	Margulis, S.W., Nabong, M., Alaks, G., Walsh, A., Lacy, R.C., 2005. Effects of early experience on subsequent parental behaviour and reproductive success in oldfield mice, Peromyscus polionotus. Animal Behaviour 69, 627–634.
oldfield_mouse	non-endangered	rhoadsi	3	litterclutch	3.64	litter size	0.661818	0.275848	Glazier, D.S., 1985. Energetics of litter size in five species of Peromyscus with generalizations for other mammals. Journal of Mammalogy 66, 629–642.
oldfield_mouse	non-endangered	rhoadsi and subgriseus	3	litterclutch	3.51	litter size	0.638182	0.233403	Brewer, B.A., Lacy, R.C., Foster, M.L., Alaks, G., 1990. Inbreeding depression in insular and central populations of Peromyscusmice. Journal of Heredity 81, 257–266.
oldfield_mouse	non-endangered	subgriseus	3	litterclutch	2.435	litter size	0.442727	-0.0948517	Dapson, R.W., 1979. Phenological influences on cohort-specific reproductive strategies in mice (Peromyscus polionotus). Ecology 60, 1125–1131.
florida_grasshopper_sparrow	endangered	floridanus	4	litterclutch	3.5933	clutch size	0.816659	0.603944	Perkins, D.W., Vickery, P.D., Shriver, W.G., 2003. Spatial dynamics of source-sink habitats: effects on rare grassland birds. The Journal of Wildlife Management 67, 588–599.
florida_grasshopper_sparrow	endangered	floridanus	4	litterclutch	3.71	clutch size	0.843182	0.676064	McNair, D.B., 1986. Clutch information for the Florida grasshopper sparrow from oological collections. Florida Field Naturalist 14, 48–49.
florida_grasshopper_sparrow	endangered	floridanus	4	litterclutch	3.8333	clutch size	0.871205	0.761862	Nicholson, W.H., 1936. Notes on the habits of the Florida grasshopper sparrow. The Auk 53, 318–319.
grasshopper_sparrow	non-endangered	pratensis	4	litterclutch	4.3667	clutch size	0.992432	1.4752	Wray, T., II, Strait, K.A., Whitmore, R.C., 1982. Reproductive success of grassland sparrows on a reclaimed surface mine in West Virginia. The Auk 99, 157–164.
grasshopper_sparrow	non-endangered	pratensis	4	litterclutch	4.4	clutch size	1	1.58734	Wiens, J.A., 1973. Interterritorial habitat variation in grasshopper and savannah sparrows. Ecology 54, 877–884.
grasshopper_sparrow	non-endangered	pratensis	4	litterclutch	4.3571	clutch size	0.99025	1.44734	Smith, R.L., 1963. Ecological notes on the grasshopper sparrow. The Wilson Bulletin 75, 159–165.
grasshopper_sparrow	non-endangered	pratensis	4	litterclutch	4.17	clutch size	0.947727	1.09204	Sutter, B., Ritchison, G., 2005. Effects of grazing on vegetation structure, prey availability, and reproductive success of grasshopper sparrows. Journal of Field Ornithology 76, 345–351.
csss	endangered	mirabilis	5	litterclutch	3.2	clutch size	0.8	0.562107	Lockwood, J.L., Fenn, K.H., Caudill, J.M., Okines, D., Bass, O.L., Jr., Duncan, J.R., Pimm, S.L., 2001. The implications of Cape Sable seaside sparrow demography for Everglades restoration. Animal Conservation 4, 275–281.
csss	endangered	mirabilis	5	litterclutch	3.44	clutch size	0.86	0.726161	Werner, H.W., Woolfenden, G.E., 1983. The Cape Sable sparrow: its habitat, habits, and history, in: Quay, T.L., Funderburg, J.B., Jr., Lee, D.S., Potter, E.F., Robbins, C.S. (Eds.), The Seaside Sparrow, Its Biology and Management. Occasional Papers of the North Carolina Biological Survey, Raleigh, North Carolina, USA, pp. 55–75.
csss	endangered	mirabilis	5	litterclutch	3.4	clutch size	0.85	0.695912	Boulton, R.L., Baiser, B., Davis, M.J., Virzi, T., Lockwood, J.L., 2011. Variation in laying date and clutch size: the Everglades environment and the endangered Cape Sable seaside sparrow (Ammodramus maritimus mirabilis). The Auk 128, 374–381.
csss	endangered	mirabilis	5	litterclutch	4	clutch size	1	1.58734	Howell, A.H., 1932. Cape Sable seaside sparrow: Ammospiza mirabilis (Howell), in: Howell, A.H. (Ed.), Florida Bird Life. Coward-McCann, Inc., New York, New York, USA, pp. 462–463.
seaside_sparrow	non-endangered	maritimus	5	litterclutch	3.95	clutch size	0.9875	1.41445	Marshall, R.M., Reinert, S.E., 1990. Breeding ecology of seaside sparrows in a Massachusetts salt marsh. The Wilson Bulletin 102, 501–513.
seaside_sparrow	non-endangered	maritimus	5	litterclutch	3.7	clutch size	0.925	0.971757	Post, W., Greenlaw, J.S., 1982. Comparative costs of promiscuity and monogramy: a test of reproductive effort theory. Behavioral Ecology and Sociobiology 10, 101–107.
seaside_sparrow	non-endangered	maritimus	5	litterclutch	4	clutch size	1	1.58734	Greenberg, R., Elphick, C., Nordby, J.C., Gjerdrum, C., Spautz, H., Shriver, G., Schmeling, B., 2006. Flooding and predation: trade-offs in the nesting ecology of tidal-marsh sparrows, in: Greenberg, R., Maldonado, J.E., Droege, S., McDonald, V. (Eds.), Terrestrial Vertebrates of Tidal Marshes: Evolution, Ecology, and Conservation. Studies in Avian Biology No. 32. The Cooper Ornithological Societ…
seaside_sparrow	non-endangered	maritimus	5	litterclutch	3.35	clutch size	0.8375	0.659965	Greenberg, R., Elphick, C., Nordby, J.C., Gjerdrum, C., Spautz, H., Shriver, G., Schmeling, B., 2006. Flooding and predation: trade-offs in the nesting ecology of tidal-marsh sparrows, in: Greenberg, R., Maldonado, J.E., Droege, S., McDonald, V. (Eds.), Terrestrial Vertebrates of Tidal Marshes: Evolution, Ecology, and Conservation. Studies in Avian Biology No. 32. The Cooper Ornithological Societ…
audubon_crested_caracara	endangered	audubonii	6	litterclutch	2.289	clutch size	0.8175	0.60612	Morrison, J.L., Pias, K.E., Cohen, J.B., Catlin, D.H., 2009. Enviromental correlates of breeding in the crested caracara (Caracara cheriway). The Auk 126, 755–764.
audubon_crested_caracara	endangered	audubonii	6	litterclutch	2.13	clutch size	0.760714	0.471509	Stevenson, H.M., Anderson, B.H., 1994. The Birdlife of Florida. University Press of Florida, Gainesville, Florida, USA, pp. 175–177.
audubon_crested_caracara	endangered	audubonii	6	litterclutch	2.6	clutch size	0.928571	0.988933	Layne, J.N., 1996. Crested caracara, in: Rodgers, J.A., Jr., Kale, H.W., II, Smith, H.T. (Eds.), Rare and endangered biota of Florida. Volume V: Birds. University Press of Florida, Gainesville, Florida, USA, pp. 197–210.
crested_caracara	non-endangered	cheriway	6	litterclutch	2.2	clutch size	0.785714	0.527978	Dickinson, V.M., Arnold, K.A., 1996. Breeding biology of the crested caracara in south Texas. The Wilson Bulletin 108, 516–523.
crested_caracara	non-endangered	cheriway	6	litterclutch	2.8	clutch size	1	1.58734	Ellis, D.H., Smith, D.G., Whaley, W.H., Ellis, C.H., 1988. Crested caracara, in: Glinski, R.L., Pendleton, B.G., Moss, M.B., Le Franc, M.N., Jr., Millsap, B.A., Hoffman, S.W. (Eds.), Proceedings of the southwest raptor management symposium and workshop. National Wildlife Federation Scientific and Technical Series 11, 119–126.
crested_caracara	non-endangered	cheriway	6	litterclutch	2	clutch size	0.714286	0.375201	Short, L.L., 1974. Nesting of southern Sonoran birds during the summer rainy season. The Condor 76, 21–32.
crested_caracara	non-endangered	cheriway	6	litterclutch	2.133	clutch size	0.761786	0.473853	Actkinson, M.A., 2006. Productivity and nest-site selection of a breeding raptor community in south Texas. Master of science thesis. Texas A&M University-Kingsville, 85 pp.
crested_caracara	non-endangered	cheriway	6	litterclutch	2	clutch size	0.714286	0.375201	Mader, W.J., 1981. Notes on nesting raptors in the Llanos of Venezuela. The Condor 83, 48–51.
everglades_snail_kite	endangered	plumbeus	7	litterclutch	2.56	clutch size	0.79257	0.54417	Bennets, R.E., Collopy, M.W., Beissinger, S.R., 1988. Nesting ecology of snail kites in Water Conservation Area 3A. Department of Wildlife and Range Sciences, University of Florida, Gainesville, Florida, USA, Florida Cooperative Fish and Wildlife Research Unit, Technical report number 31, 174 pp.
everglades_snail_kite	endangered	plumbeus	7	litterclutch	3.23	clutch size	1	1.58734	Beissinger, S., 1986. Demography, environmental uncertainty, and the evolution of mate desertion in the snail kite. Ecology 67, 1445–1459.
everglades_snail_kite	endangered	plumbeus	7	litterclutch	2.96	clutch size	0.916409	0.932547	Beissinger, S., 1986. Demography, environmental uncertainty, and the evolution of mate desertion in the snail kite. Ecology 67, 1445–1459.
everglades_snail_kite	endangered	plumbeus	7	litterclutch	2.66	clutch size	0.823529	0.621922	Snyder, N.F.R., Beissinger, S.R., Chandler, R.E., 1989. Reproduction and demography of the Florida Everglade (snail) kite. The Condor 91, 300–316.
everglades_snail_kite	endangered	plumbeus	7	litterclutch	2.79	clutch size	0.863777	0.73797	Rodgers, J.A., Jr., 2007. Breeding success of Rostrhamus sociabilis (snail kites) at two Florida lakes. Southeastern Naturalist 6, 35–46.
snail_kite	non-endangered	sociabilis	7	litterclutch	2.6	clutch size	0.804954	0.574303	Haverschmidt, F., 1970. Notes on the snail kite in Surinam. The Auk 87, 580–584.
snail_kite	non-endangered	sociabilis	7	litterclutch	2.667	clutch size	0.825697	0.627688	Mader, W.J., 1981. Notes on nesting raptors in the Llanos of Venezuela. The Condor 83, 48–51.
snail_kite	non-endangered	sociabilis	7	litterclutch	2	clutch size	0.619195	0.200089	Angehr, G.R., 1999. Rapid long-distance colonization of Lake Gatun, Panama, by snail kites. The Wilson Bulletin 111, 265–268.
snail_kite	non-endangered	sociabilis	7	litterclutch	1.464	clutch size	0.453251	-0.0773206	Beissinger, S.R., 1990. Experimental brood manipulations and the monoparental threshold in snail kites. The American Naturalist 136, 20–38.
key_largo_woodrat	endangered	smalli	8	litterclutch	1.6667	litter size	0.520844	0.0344016	Alligood, C.A., Wheaton, C.J., Forde, H.M., Smith, K.N., Daneault, A.J., Carlson, R.C., Savage, A., 2008. Pup development and maternal behavior in captive Key Largo woodrats (Neotoma floridana smalli). Zoo Biology 27, 394–405.
woodrat	non-endangered	floridana	8	litterclutch	2.89	fetuses per pregnant female	0.903125	0.876932	McMurry, S.T., Lochmiller, R.L., Boggs, J.F., Leslie, D.M., Jr., Engle, D.M., 1993. Woodrat population dynamics following modification of resource availability. The American Midland Naturalist 129, 248–256.
woodrat	non-endangered	floridana	8	litterclutch	2.6	litter size	0.8125	0.593275	McClure, P.A., Randolph, J.C., 1980. Relative allocation of energy to growth and development of homeothermy in the eastern wood rat (Neotoma floridana) and hispid cotton rat (Sigmodon hispidus). Ecological Monographs 50, 199–219.
woodrat	non-endangered	floridana	8	litterclutch	3.2	litter size	1	1.58734	Goertz, J.W., 1970. An ecological study of Neotoma floridana in Oklahoma. Journal of Mammalogy 51, 94–104.
woodrat	non-endangered	floridana	8	litterclutch	3	litter size	0.9375	1.03447	Pearson, P.G., 1952. Observations concerning the life history and ecology of the woodrat, Neotoma floridana floridana (Ord). Journal of Mammalogy 33, 459–463.
lower_keys_marsh_rabbit	endangered	hefneri	9	litterclutch	1.77	litter size	0.354	-0.247314	Forys, E.A., Humphrey, S.R., 1999. Use of a population viability analysis to evaluate management options for the endangered Lower Keys marsh rabbit. The Journal of Wildlife Management 63, 251–260.
marsh_rabbit	non-endangered	paludicola	9	litterclutch	4	number of embryos or swellings	0.8	0.562107	Blair, W.F., 1936. The Florida marsh rabbit. Journal of Mammalogy 17, 197–207.
marsh_rabbit	non-endangered	paludicola	9	litterclutch	2.82	embryos per pregnancy	0.564	0.106098	Holler, N.R., Conaway, C.H., 1979. Reproduction of the marsh rabbit (Sylvilagus palustris) in South Florida. Journal of Mammalogy 60, 769–777.
marsh_rabbit	non-endangered	paludicola	9	litterclutch	5	litter size	1	1.58734	Hamilton, W.J., Jr., 1941. Notes on some mammals of Lee County, Florida. The American Midland Naturalist 25, 686–691.
florida_panther	endangered	coryi	1	homerange	318.5	square kilometers	0.401386	-0.164615	Belden, R.C., Frankenberger, W.B., McBride, R.T., Schwikert, S.T., 1988. Panther habitat use in southern Florida. The Journal of Wildlife Management 52, 660–663.
florida_panther	endangered	coryi	1	homerange	354.658	square kilometers	0.446954	-0.0878019	Maehr, D.S., 1997. The comparative ecology of bobcat, black bear, and Florida panther in South Florida. Bulletin of the Florida Museum of Natural History 40, 1–176.
florida_panther	endangered	coryi	1	homerange	246.395	square kilometers	0.310517	-0.327218	Land, E.D., Shindle, D.B., Singler, D., Taylor, S.K., 1999. Florida panther genetic restoration. Annual Report 1998-1999. Florida Fish and Wildlife Conservation Commission, Tallahassee, Florida, USA, 63 pp.; Shindle, D., Land, D., Charlton, K., McBride, R., 2000. Florida panther genetic restoration and management. Annual Report 1999–2000. Florida Fish and Wildlife Conservation Commission, Tallaha…
panther	non-endangered	couguar	1	homerange	237	square kilometers	0.298677	-0.34987	Ross, I.P., Jalkotzy, M.G., 1992. Characteristics of a hunted population of cougars in southwestern Alberta. The Journal of Wildlife Management 56, 417–426.
panther	non-endangered	couguar	1	homerange	103	square kilometers	0.129805	-0.758561	Spreadbury, B.R., Musil, R.R.K., Musil, J., Kaisner, C., Kovak, J., 1996. Cougar population characteristics in southeastern British Columbia. The Journal of Wildlife Management 60, 962–969.
panther	non-endangered	couguar	1	homerange	169	square kilometers	0.21298	-0.531036	Van Dyke, F.G., Brocke, R.H., Shaw, H.G., Ackerman, B.B., Hemker, T.P., Lindzey, F.G., 1986. Reactions of mountain lions to logging and human activity. The Journal of Wildlife Management 50, 95–102.
panther	non-endangered	couguar	1	homerange	235	square kilometers	0.296156	-0.354751	Van Dyke, F.G., Brocke, R.H., Shaw, H.G., Ackerman, B.B., Hemker, T.P., Lindzey, F.G., 1986. Reactions of mountain lions to logging and human activity. The Journal of Wildlife Management 50, 95–102.
panther	non-endangered	couguar	1	homerange	112	square kilometers	0.141147	-0.722619	Hopkins, R.A., 1984. The role of the puma in a nonmigratory large mammal community in the Diablo Range of California, in: Roberson, J., Lindzey, F. (Eds.), Proceedings of the second mountain lion workshop. Zion National Park, Utah, USA, pp. 134–137.
panther	non-endangered	couguar	1	homerange	311.875	square kilometers	0.393037	-0.178934	Anderson, A.E., Bowden, D.C., Kattner, D.M., 1988. Dynamics of home range size of unhunted mountain lions (Felis concolor hippolestes) in southwestern Colorado, in: Smith, R.H. (Ed.), Proceedings of the third mountain lion workshop. Prescott, Arizona, USA, p. 74.
panther	non-endangered	couguar	1	homerange	305	square kilometers	0.384373	-0.193895	Seidensticker, J.C., IV, Hornocker, M.G., Wiles, W.V., Messick, J.P., 1973. Mountain lion social organization in the Idaho Primitive Area. Wildlife Monographs 35, 3–60.
panther	non-endangered	couguar	1	homerange	125.917	square kilometers	0.158685	-0.670731	Logan, K.A., Sweanor, L.L., Ruth, T.K., Hornocker, M.G., 1996. Cougars of the San Andres Mountains, New Mexico. A final report, Federal Aid in Wildlife Restoration, project W–128–R, for New Mexico Department of Game and Fish, Hornocker Wildlife Institute, University of Idaho, Moscow, Idaho, USA, 280 pp.
panther	non-endangered	couguar	1	homerange	714.85	square kilometers	0.900882	0.868062	Ruth, T.K., Logan, K.A., Sweanor, L.L., Hornocker, M.G., Temple, L.J., 1998. Evaluating cougar translocation in New Mexico. The Journal of Wildlife Management 62, 1264–1275.
panther	non-endangered	couguar	1	homerange	96	square kilometers	0.120983	-0.788035	Smith, T.E., Duke, R.R., Kutilek, M.J., 1984. The ecology of the mountain lion in the Guadalupe Mountains of Texas and New Mexico, in: Roberson, J., Lindzey, F. (Eds.), Proceedings of the second mountain lion workshop. Zion National Park, Utah, USA, pp. 174–175.
panther	non-endangered	couguar	1	homerange	495.75	square kilometers	0.624764	0.209796	Fecske, D.M., 2003. Distribution and abundance of American martens and cougars in the Black Hills of South Dakota and Wyoming. Doctor of philosophy dissertation. South Dakota State University, 171 pp.
panther	non-endangered	couguar	1	homerange	475.8	square kilometers	0.599622	0.166339	Waid, D.D., 1990. Movements, food habits, and helminth parasites of mountain lions in southwestern Texas. Doctor of philosophy dissertation. Texas Tech University, 129 pp.
panther	non-endangered	couguar	1	homerange	755.5	square kilometers	0.952111	1.11884	Hemker, T.P., Lindzey, F.G., Ackerman, B.B., 1984. Population characteristics and movement patterns of cougars in southern Utah. The Journal of Wildlife Management 48, 1275–1284.
panther	non-endangered	couguar	1	homerange	793.5	square kilometers	1	1.58734	Logan, K.A., Irwin, L.L., Skinner, R., 1986. Characteristics of a hunted mountain lion population in Wyoming. The Journal of Wildlife Management 50, 648–654.
key_deer	endangered	clavium	2	homerange	1.315	square kilometers	0.136326	-0.737645	Lopez, R.R., Harveson, P.M., Peterson, M.N., Silvy, N.J., Frank, P.A., 2005. From the field: changes in ranges of Florida Key deer - does population density matter? The Wildlife Society 33, 343–348.
key_deer	endangered	clavium	2	homerange	2.445	square kilometers	0.253473	-0.44103	Lopez, R.R., Harveson, P.M., Peterson, M.N., Silvy, N.J., Frank, P.A., 2005. From the field: changes in ranges of Florida Key deer - does population density matter? The Wildlife Society 33, 343–348.
white_tailed_deer	non-endangered	virginianus	2	homerange	2.135	square kilometers	0.221335	-0.511663	Bello, J., Gallina, S., Equihua, M., 2004. Movements of the white-tailed deer and their relationship with precipitation in northeastern Mexico. Interciencia 29, 357–361.
white_tailed_deer	non-endangered	virginianus	2	homerange	6.23	square kilometers	0.645864	0.24707	Land, E.D., 1991. Big Cypress deer/panther relationships: deer mortality. Final report. Bureau of Wildlife Research, Florida Game and Fresh Water Fish Commission, Tallahassee, Florida, USA, 29 pp.
white_tailed_deer	non-endangered	virginianus	2	homerange	5.6	square kilometers	0.580552	0.133928	Dusek, G.L., 1987. Ecology of white-tailed deer in upland ponderosa pine habitat in southeastern Montana. The Prairie Naturalist 19, 1–17.
white_tailed_deer	non-endangered	virginianus	2	homerange	9.646	square kilometers	1	1.58734	Cooper, S.M., Owens, M.K., Cooper, R.M., Ginnett, T.F., 2006. Effect of supplemental feeding on spatial distribution and browse utilization by white-tailed deer in semi-arid rangeland. Journal of Arid Environments 66, 716–726.
white_tailed_deer	non-endangered	virginianus	2	homerange	1.8	square kilometers	0.186606	-0.595555	Tierson, W.C., Mattfeld, G.F., Sage, R.W., Jr., Behrend, D.F., 1985. Seasonal movements and home ranges of white-tailed deer in the Adirondacks. The Journal of Wildlife Management 49, 760–769.
white_tailed_deer	non-endangered	virginianus	2	homerange	3.842	square kilometers	0.3983	-0.169898	Root, B.G., Fritzell, E.K., Giessman, N.F., 1988. Effects of intensive hunting on white-tailed deer movement. Wildlife Society Bulletin 16, 145–151.
white_tailed_deer	non-endangered	virginianus	2	homerange	1.99	square kilometers	0.206303	-0.546864	Webb, S.L., Riffell, S.K., Gee, K.L., Demarais, S., 2009. Using fractal analyses to characterize movement paths of white-tailed deer and response to spatial scale. Journal of Mammalogy 90, 1210–1217.
white_tailed_deer	non-endangered	virginianus	2	homerange	3.79864	square kilometers	0.393805	-0.177614	Sparrowe, R.D., Springer, P.F., 1970. Seasonal activity patterns of white-tailed deer in eastern South Dakota. The Journal of Wildlife Management 34, 420–431.
florida_grasshopper_sparrow	endangered	floridanus	4	homerange	0.018	square kilometers	1	1.58734	Delany, M.F., Moore, C.T., Progulske, D.R., Jr., 1995. Territory size and movements of Florida grasshopper sparrows. Journal of Field Ornithology 66, 305–309.
florida_grasshopper_sparrow	endangered	floridanus	4	homerange	0.0142	square kilometers	0.788889	0.535435	Aldredge, J.N., 2009. Factors affecting breeding territory size and placement of the Florida grasshopper sparrow (Ammodramus savannarum floridanus). Master of science thesis. University of Central Florida, 50 pp.
grasshopper_sparrow	non-endangered	perpallidus	4	homerange	0.013759	square kilometers	0.764389	0.479576	Kendeigh, S.C., 1941. Birds of a prairie community. The Condor 43, 165–174.
grasshopper_sparrow	non-endangered	pratensis	4	homerange	0.008125	square kilometers	0.451389	-0.0804173	Smith, R.L., 1963. Some ecological notes on the grasshopper sparrow. The Wilson Bulletin 75, 159–165.
csss	endangered	mirabilis	5	homerange	0.0236375	square kilometers	0.9455	1.07894	Pimm, S.L., Lockwood, J.L., Jenkins, C.N., Curnutt, J.L., Nott, M.P., Powell, R.D., Bass, O.L., Jr., 2002. Sparrow in the grass: a report on the first ten years of research on the Cape Sable seaside sparrow (Ammodramus maritimus mirabilis). Report to the National Park Service, Everglades National Park, Florida, USA, 182 pp.
csss	endangered	mirabilis	5	homerange	0.025	square kilometers	1	1.58734	Werner, H.W., Woolfenden, G.E., 1983. The Cape Sable sparrow: its habitat, habits, and history, in: Quay, T.L., Funderburg, J.B., Jr., Lee, D.S., Potter, E.F., Robbins, C.S. (Eds.), The Seaside Sparrow, Its Biology and Management. Occasional Papers of the North Carolina Biological Survey, Raleigh, North Carolina, USA, pp. 55–75.
seaside_sparrow	non-endangered	maritimus	5	homerange	0.000691	square kilometers	0.02764	-1.26562	Greenlaw, J.S., Post, W., 1985. Evolution of monogamy in seaside sparrows, Ammodramus maritimus: tests of hypotheses. Animal Behaviour 33, 373–383.
seaside_sparrow	non-endangered	maritimus	5	homerange	0.00473	square kilometers	0.1892	-0.588958	Marshall, R.M., Reinert, S.E., 1990. Breeding ecology of seaside sparrows in a Massachusetts salt marsh. The Wilson Bulletin 102, 501–513.
seaside_sparrow	non-endangered	maritimus	5	homerange	0.008781	square kilometers	0.35124	-0.252253	Post, W., 1974. Functional analysis of space-related behavior in the seaside sparrow. Ecology 55, 564–575.
seaside_sparrow	non-endangered	peninsulae	5	homerange	0.001745	square kilometers	0.0698	-0.996952	McDonald, M.V., 1989. Function of song in Scott's seaside sparrow, Ammodramus maritimus peninsulae. Animal Behavior 38, 468–485.
seaside_sparrow	non-endangered	peninsulae	5	homerange	0.001681	square kilometers	0.06724	-1.00981	Greenlaw, J.S., Post, W., 1985. Evolution of monogamy in seaside sparrows, Ammodramus maritimus: tests of hypotheses. Animal Behaviour 33, 373–383.
key_largo_woodrat	endangered	smalli	8	homerange	0.00237	square kilometers	0.773246	0.499339	Hersh, S.L., 1981. Ecology of the Key Largo woodrat (Neotoma floridana smalli). Journal of Mammalogy 62, 201–206.
key_largo_woodrat	endangered	smalli	8	homerange	0.003065	square kilometers	1	1.58734	McCleery, R.A., Lopez, R.R., Silvy, N.J., 2006. Movements and habitat use of the Key Largo woodrat. Southeastern Naturalist 5, 725–736.
key_largo_woodrat	endangered	smalli	8	homerange	0.002165	square kilometers	0.706362	0.359648	Sasso, C.R., Gaines, M.S., 2002. Population ecology of three species of small mammals on Key Largo, Florida. Florida Scientist 65, 115–125.
woodrat	non-endangered	floridana	8	homerange	0.002124	square kilometers	0.692985	0.333873	Goertz, J.W., 1970. An ecological study of Neotoma floridana in Oklahoma. Journal of Mammalogy 51, 94–104.
woodrat	non-endangered	floridana	8	homerange	0.00046145	square kilometers	0.150555	-0.694274	Henke, S.E., Smith, S.A., 2000. Use of aluminum foil balls to determine home ranges of woodrats. The Southwestern Naturalist 45, 352–355.
woodrat	non-endangered	floridana	8	homerange	0.001102	square kilometers	0.359543	-0.237439	Tate, W.H., Jr., 1970. Movements of Neotoma floridana attwateri in Brazos County, Texas. Master of science thesis. Texas A&M University, 39 pp.
lower_keys_marsh_rabbit	endangered	hefneri	9	homerange	0.014	square kilometers	0.353535	-0.248144	Faulhaber, C.A., Silvy, N.J., Lopez, R.R., LaFever, D.H., Frank, P.A., Peterson, M.J., 2008. Diurnal habitat use by Lower Keys marsh rabbits. The Journal of Wildlife Management 72, 1161–1167.
lower_keys_marsh_rabbit	endangered	hefneri	9	homerange	0.0396	square kilometers	1	1.58734	Forys, E.A., Humphrey, S.R., 1996. Home range and movements of the Lower Keys marsh rabbit in a highly fragmented habitat. Journal of Mammalogy 77, 1042–1048.
marsh_rabbit	non-endangered	paludicola	9	homerange	0.0268	square kilometers	0.676768	0.303355	Blair, W.F., 1936. The Florida marsh rabbit. Journal of Mammalogy 17, 197–207.
silver_rice_rat	endangered	natator/argentatus	10	homerange	0.0294	square kilometers	0.433628	-0.110071	Mitchell, N.C., 2000. Silver rice rat status. Final report. Florida Fish and Wildlife Conservation Commission, Tallahassee, Florida, USA, 24 pp.
silver_rice_rat	endangered	natator/argentatus	10	homerange	0.0678	square kilometers	1	1.58734	Mitchell, N.C., 2000. Silver rice rat status. Final report. Florida Fish and Wildlife Conservation Commission, Tallahassee, Florida, USA, 24 pp.
marsh_rice_rat	non-endangered	palustris	10	homerange	0.0018	square kilometers	0.0265487	-1.27493	Forys, E.A., Frank, P.A., Kautz, R.S., 1996. Final report: recovery actions for the Lower Keys marsh rabbit, silver rice rat, and Stock Island tree snail. Florida Game and Fresh Water Fish Commission, Tallahassee, Florida, USA, 82 pp.
marsh_rice_rat	non-endangered	palustris	10	homerange	0.0073	square kilometers	0.10767	-0.835447	Eubanks, B.W., Hellgren, E.C., Nawrot, J.R., Bluett, R.D., 2011. Habitat associations of the marsh rice rat (Oryzomys palustris) in freshwater wetlands of southern Illinois. Journal of Mammalogy 92, 552–560.
marsh_rice_rat	non-endangered	"natator"	10	homerange	0.002509	square kilometers	0.0370059	-1.19229	Birkenholz, D.E., 1963. Movement and displacement in the rice rat. Quarterly Journal of the Florida Academy of Sciences 26, 269–274.
marsh_rice_rat	non-endangered	"natator"	10	homerange	0.0034	square kilometers	0.0501475	-1.10485	Post, W., 1981. The influence of rice rats Oryzomys palustris on the habitat use of the seaside sparrow Ammospiza maritima. Behavioral Ecology and Sociobiology 9, 35–40.
key_largo_cotton_mouse	endangered	allapaticola	11	homerange	0.00299	square kilometers	0.0670043	-1.01101	Sasso, C.R., Gaines, M.S., 2002. Population ecology of three species of small mammals on Key Largo, Florida. Florida Scientist 65, 115–125.
cotton_mouse	non-endangered	gossypinus	11	homerange	0.017	square kilometers	0.380961	-0.199817	Mabry, K.E., Barrett, G.W., 2002. Effects of corridors on home range sizes and interpatch movements of three small mammal species. Landscape Ecology 17, 629–636.
cotton_mouse	non-endangered	gossypinus	11	homerange	0.004856	square kilometers	0.10882	-0.831195	Shadowen, H.E., 1963. A live-trap study of small mammals in Louisiana. Journal of Mammalogy 44, 103–108.
cotton_mouse	non-endangered	gossypinus	11	homerange	0.005058	square kilometers	0.113347	-0.814762	Stephenson, G.K., Goodrum, P.D., Packard, R.L., 1963. Small rodents as consumers of pine seed in east Texas uplands. Journal of Forestry 61, 523–526.
cotton_mouse	non-endangered	gossypinus	11	homerange	0.006354	square kilometers	0.14239	-0.718802	Griffo, J.V., Jr., 1961. A study of homing in the cotton mouse, Peromyscus gossypinus. The American Midland Naturalist 65, 257–289.
cotton_mouse	non-endangered	gossypinus	11	homerange	0.044624	square kilometers	1	1.58734	Bigler, W.J., Jenkins, J.H., 1975. Population characteristics of Peromyscus gossypinus and Sigmodon hispidus in tropical hammocks of south Florida. Journal of Mammalogy 56, 633–644.
cotton_mouse	non-endangered	gossypinus	11	homerange	0.00178	square kilometers	0.0398888	-1.17175	Layne, J.N., 1974. Ecology of small mammals in a flatwoods habitat in north-central Florida, with emphasis on the cotton rat (Sigmodon hispidus). American Museum Novitates 2544, 1–48.
cotton_mouse	non-endangered	gossypinus	11	homerange	0.0072	square kilometers	0.161348	-0.663197	Derrick, A.M., 2007. Small mammal responses to prescribed fire and simulated mammal removal in a longleaf pine ecosystem. Master of science thesis. University of Georgia, 86 pp.
florida_panther	endangered	coryi	1	dispersal	37.3	kilometers	0.21233	-0.532564	Maehr, D.S., Land, E.D., Shindle, D.B., Bass, O.L., Hoctor, T.S., 2002. Florida panther dispersal and conservation. Biological Conservation 106, 187–197.
florida_panther	endangered	coryi	1	dispersal	59.5	kilometers	0.338703	-0.274898	Shindle, D., Land, D., Cunningham, M., Lotz, M., 2001. Florida panther genetic restoration and management. Annual Report 2000-2001. Florida Fish and Wildlife Conservation Commission, Tallahassee, Florida, USA, 102 pp.
florida_panther	endangered	coryi	1	dispersal	29.833	kilometers	0.169824	-0.63976	Land, D., Cunningham, M., McBride, R., Shindle, D., Lotz, M., 2002. Florida panther genetic restoration and management. Annual report 2001-2002. Florida Fish and Wildlife Conservation Commission, Tallahassee, Florida, USA, 111 pp.
panther	non-endangered	couguar	1	dispersal	101.3	kilometers	0.576649	0.127345	Sweanor, L.L., Logan, K.A., Hornocker, M.G., 2000. Cougar dispersal patterns, metapopulation dynamics, and conservation. Conservation Biology 14, 798–808.
panther	non-endangered	couguar	1	dispersal	82	kilometers	0.466784	-0.0548651	Robertson, L.K., Jones, D.E., Jackson, D.H., 2000. Dispersal characteristics of juvenile mountain lions in southwest Oregon, in: Harveson, L.A., Harveson, P.M., Adams, R.W. (Eds.), Proceedings of the sixth mountain lion workshop. San Antonio, Texas, USA, pp. 74–75.
panther	non-endangered	couguar	1	dispersal	67.5667	kilometers	0.384812	-0.193133	Orlando, A.M., Torres, S.G., Boyce, W.M., Girvetz, E.H., Laca, E.A., Demment, M.W., 2008. Does rural development fragment puma habitat?, in: Toweill, D., Nadeau, S., Smith, D. (Eds.), Proceedings of the ninth mountain lion workshop. Sun Valley, Idaho, USA, pp. 124–147.
panther	non-endangered	couguar	1	dispersal	63.25	kilometers	0.36005	-0.236539	Beier, P., 1995. Dispersal of juvenile cougars in fragmented habitat. The Journal of Wildlife Management 59, 228–237.
panther	non-endangered	couguar	1	dispersal	160.7	kilometers	0.914783	0.925436	Laundré, J.W., 2000. Use of dispersal distance to assess the long term conservation of mountain lions, in: Harveson, L.A., Harveson, P.M., Adams, R.W. (Eds.), Proceedings of the sixth mountain lion workshop. San Antonio, Texas, USA, p. 69.
panther	non-endangered	couguar	1	dispersal	123	kilometers	0.700176	0.347657	Lindzey, F.G., Van Sickle, W.D., Ackerman, B.B., Barnhurst, D., Hemker, T.P., Laing, S.P., 1994. Cougar population dynamics in southern Utah. The Journal of Wildlife Management 58, 619–624.
panther	non-endangered	couguar	1	dispersal	175.67	kilometers	1	1.58734	Logan, K.A., Irwin, L.L., Skinner, R., 1986. Characteristics of a hunted mountain lion population in Wyoming. The Journal of Wildlife Management 50, 648–654.
panther	non-endangered	couguar	1	dispersal	68.67	kilometers	0.390903	-0.182608	Spreadbury, B.R., Musil, R.R.K., Musil, J., Kaisner, C., Kovak, J., 1996. Cougar population characteristics in southeastern British Columbia. The Journal of Wildlife Management 60, 962–969.
key_deer	endangered	clavium	2	dispersal	5.6	kilometers	0.145018	-0.710806	Parker, I.D., Watts, D.E., Lopez, R.R., Silvy, N.J., Davis, D.S., McCleery, R.A., Frank, P.A., 2008. Evaluation of the efficacy of Florida Key deer translocations. The Journal of Wildlife Management 72, 1069–1075.
key_deer	endangered	clavium	2	dispersal	4.426	kilometers	0.114616	-0.810238	Klimstra, W.D., Hardin, J.W., Silvy, N.J., Jacobsen, B.N., Terpening, V.A., 1974. Key deer investigations final report: Dec 1967 - June 1973. U.S. Fish and Wildlife Service, Big Pine Key, Florida, USA, 183 pp.
white_tailed_deer	non-endangered	virginianus	2	dispersal	38.616	kilometers	1	1.58734	Nelson, M.E., 1993. Natal dispersal and gene flow in white-tailed deer in northeastern Minnesota. Journal of Mammalogy 74, 316–322.
white_tailed_deer	non-endangered	virginianus	2	dispersal	19	kilometers	0.492024	-0.0131581	Dusek, G.L., Mackie, R.J., Herriges, J.D., Jr., Compton, B.B., 1989. Population ecology of white-tailed deer along the lower Yellowstone River. Wildlife Monographs 104, 3–68.
white_tailed_deer	non-endangered	virginianus	2	dispersal	7.644	kilometers	0.197949	-0.567133	Hawkins, R.E., Klimstra, W.D., 1970. A preliminary study of the social organization of white-tailed deer. The Journal of Wildlife Management 34, 407–419.
white_tailed_deer	non-endangered	virginianus	2	dispersal	36.167	kilometers	0.936581	1.0296	Nixon, C.M., Mankin, P.C., Etter, D.R., Hansen, L.P., Brewer, P.A., Chelsvig, J.E., Esker, T.L., Sullivan, J.B., 2007. White-tailed deer dispersal behavior in an agricultural environment. The American Midland Naturalist 157, 212–220.
white_tailed_deer	non-endangered	virginianus	2	dispersal	6.5	kilometers	0.168324	-0.64385	Etter, D.R., Hollis, K.M., Van Deelen, T.R., Ludwig, D.R., Chelsvig, J.E., Anchor, C.L., Warner, R.E., 2002. Survival and movements of white-tailed deer in suburban Chicago, Illinois. The Journal of Wildlife Management 66, 500–510.
everglades_snail_kite	endangered	plumbeus	7	dispersal	361.5	kilometers	1	1.58734	Beissinger, S.R., Sprunt, A., IV, Chandler, R., 1983. Notes on the snail (Everglade) kite in Cuba. American Birds 37, 262–265.
everglades_snail_kite	endangered	plumbeus	7	dispersal	72	kilometers	0.19917	-0.564137	Sykes, P.W., Jr., 1979. Status of the Everglade kite in Florida—1968–1978. The Wilson Bulletin 91, 495–511.
everglades_snail_kite	endangered	plumbeus	7	dispersal	120.3	kilometers	0.33278	-0.285723	Dreitz, V.J., DeAngelis, D.L., Kitchens, W.M., 1999. Nesting success, numbers, and dispersal of snail kites in the Blue Cypress Water Management and Conservation Areas. St. Johns River Water Management District, Palatka, Florida, and United States Geological Survey, Biological Resources Division, University of Miami, Department of Biology, Coral Gables, Florida, 25 pp.
snail_kite	non-endangered	sociabilis	7	dispersal	350	kilometers	0.968188	1.23159	Angehr, G.R., 1999. Rapid long-distance colonization of Lake Gatun, Panama, by snail kites. The Wilson Bulletin 111, 265–268.
florida_panther	endangered	coryi	1	survival	0.7665	annual survival	0.870034	0.758035	Benson, J.F., Hostetler, J.A., Onorato, D.P., Johnson, W.E., Roelke, M.E., O'Brien, S.J., Jansen, D., Oli, M.K., 2011. Intentional genetic introgression influences survival of adults and subadults in a small, inbred felid population. Journal of Animal Ecology 80, 958–967.
panther	non-endangered	couguar	1	survival	0.881	annual survival	1	1.58734	Anderson, A.E., Bowden, D.C., Kattner, D.M., 1988. Survival in an unhunted mountain lion (Felis concolor hippolestes) population in southwestern Colorado, in: Smith, R.H. (Ed.), Proceedings of the third mountain lion workshop. Prescott, Arizona, USA, pp. 57.
panther	non-endangered	couguar	1	survival	0.75	annual survival	0.851305	0.699781	Beier, P., Barrett, R.H., 1993. The cougar in the Santa Ana Mountain Range, California. Final report. Orange County Cooperative Mountain Lion Study, Department of Forestry and Resource Management, University of California, Berkeley, USA, 102 pp.
panther	non-endangered	couguar	1	survival	0.779167	annual survival	0.884412	0.806794	Lindzey, F.G., Ackerman, B.B., Barnhurst, D., Hemker, T.P., 1988. Survival rates of mountain lions in southern Utah. The Journal of Wildlife Management 52, 664–667.
key_deer	endangered	clavium	2	survival	0.561	annual survival	0.61989	0.201296	Lopez, R.R., Vieira, M.E.P., Silvy, N.J., Frank, P.A., Whisenant, S.W., Jones, D.A., 2003. Survival, mortality, and life expectancy of Florida Key deer. The Journal of Wildlife Management 67, 34–35.
key_deer	endangered	clavium	2	survival	0.796	annual survival	0.879558	0.78989	Parker, I.D., Watts, D.E., Lopez, R.R., Silvy, N.J., Davis, D.S., McCleery, R.A., Frank, P.A., 2008. Evaluation of the efficacy of Florida Key deer translocations. The Journal of Wildlife Management 72, 1069–1075.
white_tailed_deer	non-endangered	virginianus	2	survival	0.57	annual survival	0.629834	0.218679	Dusek, G.L., MacKie, R.J., Herriges, J.D., Jr., Compton, B.B., 1989. Population ecology of white-tailed deer along the lower Yellowstone River. Wildlife Monographs 104, 3–68.
white_tailed_deer	non-endangered	virginianus	2	survival	0.83	annual survival	0.917127	0.93572	Etter, D.R., Hollis, K.M., Van Deelen, T.R., Ludwig, D.R., Chelsvig, J.E., Anchor, C.L., Warner, R.E., 2002. Survival and movements of white-tailed deer in suburban Chicago, Illinois. The Journal of Wildlife Management 66, 500–510.
white_tailed_deer	non-endangered	virginianus	2	survival	0.905	annual survival	1	1.58734	Van Deelen, T.R., Campa, H., III, Haufler, J.B., Thompson, P.D., 1997. Mortality patterns of white-tailed deer in Michigan's Upper Peninsula. The Journal of Wildlife Management 61, 903–910.
white_tailed_deer	non-endangered	virginianus	2	survival	0.813	annual survival	0.898343	0.858182	Land, E.D., 1991. Big Cypress deer/panther relationships: deer mortality. Final report. Bureau of Wildlife Research, Florida Game and Fresh Water Fish Commission, Tallahassee, Florida, USA, 29 pp.
white_tailed_deer	non-endangered	virginianus	2	survival	0.63844	annual survival	0.705459	0.357888	Nixon, C.M., Hansen, L.P., Brewer, P.A., Chelsvig, J.E., Esker, T.L., Etter, D., Sullivan, J.B., Koerkenmeier, R.G., Mankin, P.C., 2001. Survival of white-tailed deer in intensively farmed areas of Illinois. Canadian Journal of Zoology 79, 581–588.
white_tailed_deer	non-endangered	virginianus	2	survival	0.63	annual survival	0.696133	0.339886	Nelson, M.E., Mech, L.D., 1986. Mortality of white-tailed deer in northeastern Minnesota. The Journal of Wildlife Management 50, 691–698.
white_tailed_deer	non-endangered	virginianus	2	survival	0.61675	annual survival	0.681492	0.312167	Whitlaw, H.A., Ballard, W.B., Sabine, D.L., Young, S.J., Jenkins, R.A., Forbes, G.J., 1998. Survival and cause-specific mortality rates of adult white-tailed deer in New Brunswick. The Journal of Wildlife Management 62, 1335–1341.
florida_grasshopper_sparrow	endangered	floridanus	4	survival	0.598	annual survival	1	1.58734	Delany, M.F., Moore, C.T., Progulske, D.R., Jr., 1993. Survival and longevity fo adult male Florida grasshopper sparrows. Proceedings of the annual conference of the southeastern association of fish and wildlife agencies. Atlanta, Georgia, USA, 47, 366–369.
florida_grasshopper_sparrow	endangered	floridanus	4	survival	0.5075	annual survival	0.848662	0.69197	Perkins, D.W., Vickery, P.D., 2001. Annual survival of an endangered passerine, the Florida grasshopper sparrow. The Wilson Bulletin 113, 211–216.
grasshopper_sparrow	non-endangered	pratensis	4	survival	0.41	annual survival	0.685619	0.319917	Stauffer, G.E., 2008. Nesting ecology and site fidelity of grassland sparrows on reclaimed surface mines in Pennsylvania. Master of science thesis. Pennsylvania State University, 92 pp.
grasshopper_sparrow	non-endangered	pratensis	4	survival	0.56333	annual survival	0.942023	1.05915	Gill, D.E., Blank, P., Parks, J., Guerard, J.B., Lohr, B., Schwartzman, E., Gruber, J.G., Dodge, G., Rewa, C.A., Sears, H.F., 2006. Plants and breeding bird response on a managed conservation reserve program grassland in Maryland. Wildlife Society Bulletin 34, 944–956.
grasshopper_sparrow	non-endangered	pratensis	4	survival	0.58	annual survival	0.9699	1.24526	Seigel, A.B., Lockwood, J.L., 2010. How increasing levels of private land enrollment in conservation agreements affect the population viability of grassland birds. Biodiversity Conservation 19, 2343–2357.
csss	endangered	mirabilis	5	survival	0.534219	annual survival	1	1.58734	Boulton, R.L., Lockwood, J.L., Davis, M.J., Pedziwilk, A., Boadway, K.A., Boadway, J.J.T., Okines, D., Pimm, S.L., 2009. Endangered Cape Sable seaside sparrow survival. The Journal of Wildlife Management 73, 530–537.
seaside_sparrow	non-endangered	peninsulae	5	survival	0.52885	annual survival	0.98995	1.44364	Post, W., Greenlaw, J.S., 1982. Comparative costs of promiscuity on monogramy: a test of reproductive effort theory. Behavioral Ecology and Sociobiology 10, 101–107.
key_largo_woodrat	endangered	smalli	8	survival	0.8575	monthly survival	0.974432	1.28345	Sasso, C.R., Gaines, M.S., 2002. Population ecology of three species of small mammals on Key Largo, Florida. Florida Scientist 65, 115–125.
woodrat	non-endangered	floridana	8	survival	0.88	monthly survival	1	1.58734	Monty, A.-M., 1997. The eastern woodrat (Neotoma floridana) in southern Illinois: population assessment and genetic variation. Doctor of philosophy dissertation. Southern Illinois University Carbondale, 111 pp.
key_largo_cotton_mouse	endangered	allapaticola	11	survival	0.7275	monthly survival	1	1.58734	Sasso, C.R., Gaines, M.S., 2002. Population ecology of three species of small mammals on Key Largo, Florida. Florida Scientist 65, 115–125.
cotton_mouse	non-endangered	gossypinus	11	survival	0.700267	monthly survival	0.962566	1.18919	Sharp, N.W., 2005. Demography of small mammal populations in longleaf pine undergoing restoration. Master of science thesis. Auburn University, 84 pp.
cotton_mouse	non-endangered	gossypinus	11	survival	0.630593	monthly survival	0.962199	1.18654	Keim, M.H., 1979. Small mammal population dynamics and community structure in three east central Florida communities. Master of science thesis. University of Central Florida, 318 pp.
